# Supplementary material for: Effects of Ficus pandurata Hance var. angustifolia Cheng Flavonoids on Intestinal Barrier and Cognitive Function by Regulating Intestinal Microbiota
Source: Foods. 2023 Apr 18;12(8):1682. doi: 10.3390/foods12081682 (PMC10137925; doi:10.3390/foods12081682)
Supplement: Supplementary file 1 [file foods-12-01682-s001.zip]

Archive with 1 entries (1 files):
- foods-2235702-supplementary.pdf
